# Supplementary material for: Incidence and factors influencing neck shortening after screw fixation of femoral neck fractures with the femoral neck system
Source: J Orthop Surg Res. 2023 Apr 24;18:317. doi: 10.1186/s13018-023-03787-5 (PMC10127061; doi:10.1186/s13018-023-03787-5)
Supplement: Supplementary file 1 — Additional file 1. Data content of this study. [file 13018_2023_3787_MOESM1_ESM.xlsx]

## Sheet: 汇总表
组别	姓名	备注	年龄	性别	BMI	受伤机制	烟酒史	侧别	Garden 分型	Pauwells 分型	手术持续时间(min)	透视次数	术中出血量（ml）	术后复位情况(Garden指数)	部分负重时间（周）	去辅助器时间（周）	Harris评分	1月短缩	3月短缩	6月股骨颈短缩(mm)	12月股骨颈短缩	短缩程度	有无并发症	骨不连	股骨头塌陷	股骨颈短缩	内固定失效
1	詹恢炳		31	男	22.98	高能量	无	左	II型	III型	80	120	100	I级复位	2	17	91	1.2	3.1	3.48	3.47	0	无	无	无	无	无
1	陶江	术后2月出现髋内翻，股骨头后倒（X线角度有问题？）	31	男	21.72	高能量	无	右	III型	II型	115	135	100	I级复位	2	18	83.95	2.2	4	4	4	0	无	无	无	无	无
1	孙朝敏	术后1月髋内翻，随访资料齐全（1年半）	23	男	16.71	低能量	无	左	IV型	III型	80	109	400	III级复位	2	17	89.825	3.9	4.5	5.1	5.08	1	有	无	无	有	无
1	谢和	四级复位，术后一年4月出现股骨头塌陷	56	男	20.07	高能量	无	左	III型	III型	100	126	50	III级复位	2	16	90.875	1.1	2.5	3.87	3.87	0	无	无	无	无	无
1	苏秋明	骨折端吸收？	61	男	23.42	高能量	无	右	III型	III型	75	65	50	III级复位	2	18	86.645	2	5.3	7.35	7.34	1	有	无	无	有	无
1	官天赦	术后X片复位良好，CT复位丢失	46	男	20.24	高能量	无	左	III型	III型	65	53	20	III级复位	2	15	94.98	1.2	3.8	3.98	9.99	0	无	无	无	无	无
1	曾小松		52	男	30.37	高能量	无	左	III型	I型	80	68	50	II级复位	2	16	83.8	1.7	3.7	4.2	4.21	0	无	无	无	无	无
0	杨春	后倒	33	男	19.87	高能量	有	右	I型	II型	135	119	100	II级复位	0.57	18	90.89	0.5	2.9	3.68	3.68	0	无	无	无	无	无
1	高秀斌		52	女	20.03	高能量	无	右	III型	III型	65	75	100	I级复位	0.85	16	88	0.9	3.2	4.35	4.34	0	无	无	无	无	无
1	周新旺	四级复位，髋内翻	42	男	23.26	低能量	无	右	IV型	III型	75	83	300	IV级复位	0.57	15	83	8.7	10.1	12.54	12.54	2	有	无	无	有	无
1	蒲金胜	髋内翻	41	男	22.12	低能量	无	左	III型	III型	80	116	100	II级复位	1	14	82	3.9	6.9	8.69	8.7	1	有	无	无	有	无
1	李辉	术后1月短缩明显	48	男	27.17	低能量	有	左	II型	II型	45	39	100	II级复位	0.85	16	85	4	4.6	4.6	4.6	0	无	无	无	无	无
1	毛小勇		49	男	29.07	低能量	无	左	IV型	III型	55	59	20	III级复位	1	14	88	4.3	10.3	15.8	15.8	2	有	无	无	有	无
1	叶知瑞	无术前资料，术后7月出现严重髋内翻	51	男	21.06	低能量	无	左	IV型	III型	75	84	20	III级复位	0.57	15	83.86	5.5	12.4	17.4	17.4	2	有	无	无	有	无
1	叶其宏	MCS术后改FNS	39	男	29.41	高能量	无	右	IV型	III型	75	76	100	III级复位	0.43	16	90.875	6.1	9.8	11.95	11.95	2	有	无	无	有	无
0	吴成月		51	女	25.39	高能量	无	右	IV型	II型	50	68	10	II级复位	1	17	87.965	0.5	3.1	3.8	3.78	0	无	无	无	无	无
0	杨辉		48	男	21.48	高能量	无	右	II型	III型	70	81	50	II级复位	0.57	15	89.95	2.8	3.9	4.8	4.81	0	无	无	无	无	无
1	余世贞		57	男	20.98	高能量	无	右	IV型	II型	90	92	20	II级复位	0.85	14	85.755	1.1	2.4	2.7	2.7	0	无	无	无	无	无
1	高爱国	尖顶距短，内固定位置中上，术后1年严重髋内翻	45	男	20.05	高能量	无	左	IV型	III型	70	79	70	II级复位	0.23	9	34.075	1	3.7	6.26	6.29	1	有	有	无	有	有
1	林云平	右侧陈旧性股骨颈骨折？	58	男	23.76	高能量	无	左	IV型	III型	65	62	50	III级复位	0.57	14	91.875	1.2	4.9	7	7.04	1	无	无	无	有	无
1	陈仁新		58	男	20.46	高能量	无	右	II型	II型	50	56	105	II级复位	1	15	94.965	1.2	2.7	3.57	3.58	0	无	无	无	无	无
1	魏继旺		41	男	21.51	高能量	无	右	IV型	III型	105	110	100	II级复位	0.43	15	85	4.2	7.8	9.2	9.21	1	有	无	无	有	无
1	何吓辉		51	女	21.26	高能量	有	右	IV型	III型	100	105	10	IV级复位	1	14	83.995	6.5	10.8	11.2	11.18	2	有	无	无	有	无
1	林志远		22	男	25.95	高能量	无	左	IV型	III型	105	98	100	II级复位	0.43	16	87.95	1.2	2.1	2.9	2.9	0	无	无	无	无	无
1	项文龙		53	男	21.54	低能量	无	左	IV型	III型	105	114	70	IV级复位	2	15	82	1.1	4.1	6.1	6.11	1	有	有	无	有	无
1	罗金泉		44	男	24.22	低能量	无	左	III型	II型	70	69	100	I级复位	0.43	14	86.98	2.1	4.9	7.38	7.4	1	有	无	无	有	无
1	王薇	后侧皮质粉碎，内翻复位，内固定切出，DHS翻修	36	女	27.82	高能量	无	右	IV型	II型	56	60	100	IV级复位	1	10	15.625	4.8	5.9	6.8	6.78	1	有	无	无	有	有
1	林新钻		54	男	22.72	高能量	无	左	IV型	III型	65	49	20	I级复位	0.43	14.5	95.875	0.8	1.2	1.3	1.3	0	无	无	无	无	无
1	颜祝甲		45	男	21.85	低能量	有	右	IV型	III型	75	53	50	III级复位	0.23	15.5	83.95	6.6	10.7	11.2	11.2	2	有	无	无	有	无
1	吴道旺		57	男	26.57	高能量	无	左	IV型	III型	55	48	50	II级复位	1	14	83.875	2.5	4.1	4.9	4.89	0	无	无	无	无	无
1	林英	复位质量差，严重髋内翻，主钉切出	52	女	19.95	高能量	无	右	IV型	III型	40	52	20	III级复位	0.43	7	56.825	13.8	13.9	14.2	14.21	2	有	无	无	有	有
1	郭雅钦		47	女	20.03	高能量	无	右	IV型	III型	40	58	50	II级复位	1	13	77.845	4.5	9.8	11.5	11.51	2	有	无	无	有	无
1	余细妹		56	女	25.39	高能量	无	右	IV型	III型	145	92	100	III级复位	0.57	13	89	7.5	14.2	17.1	17.1	2	有	无	无	有	无
1	林圣根		38	男	22.46	高能量	无	左	IV型	III型	40	57	50	II级复位	0.43	12	94.875	6.4	9.9	10.35	10.37	2	有	无	无	有	无
1	黄大金		34	男	25.95	低能量	无	右	IV型	II型	55	68	10	IV级复位	1	14	80.875	4	6.2	7.34	7.34	1	有	无	无	有	无
1	陈忠雄		33	女	22.56	高能量	无	左	II型	III型	35	39	10	II级复位	0.57	16	94.965	0.3	1	1.36	1.36	0	无	无	无	无	无
1	陈松萍		62	女	22.75	高能量	无	右	IV型	III型	55	60	50	I级复位	1.5	14	89	4.5	5	6.1	6.12	1	无	无	无	有	无
1	郑雄	术后1年全髋置换	56	男	24.57	高能量	无	右	IV型	III型	41	42	10	II级复位	0.23	11	84	5.2	8.6	10.4	10.4	2	有	无	有	有	无
1	林上荣	严重后倒	48	男	21.46	高能量	无	左	IV型	III型	50	46	30	III级复位	0.43	12	83.995	3.9	8.9	10.16	10.15	2	有	有	无	有	无
1	陈赤妹	术后即刻影像资料差	53	女	21.86	高能量	无	右	IV型	III型	47	42	200	II级复位	0.43	15	88.8	1.2	2.1	2.54	2.54	0	无	无	无	无	无
1	王明忠		63	男	22.61	高能量	无	右	III型	III型	80	67	100	III级复位	0.57	13.5	79	1.6	7	8.26	8.25	1	有	无	无	有	无
1	王秀云		47	女	23.4	高能量	无	左	IV型	I型	125	80	50	II级复位		13	83.95	7	9.2	9.2	9.2	1	有	无	无	有	无
1	陈武		42	男	23.1	高能量	无	右	IV型	III型	45	58	30	I级复位		14	81.95	3.3	7.5	10.1	10.11	2	有	无	无	有	无
1	钱玉菊		54	女	25.3	低能量	无	右	IV型	III型	132	110	100	I级复位		13	79.98	11.4	13.1	13.4	13.41	2	有	无	无	有	无
1	何奇聪		48	女	22.5	高能量	无	左	IV型	III型	70	68	20	III级复位		13	81.95	10.1	13	14.9	14.9	2	有	无	无	有	无
1	雷华光		24	男	21.22	高能量	无	左	IV型	III型	35	38	50	I级复位	0.23	14.5	91	0.8	2	2.5	2.5	0	无	无	无	无	无
0	郑婕		48	女	22.1	低能量	无	右	I型	II型	50	48	20	I级复位	0.43	15	94.95	0.4	1.1	1.5	1.5	0	无	无	无	无	无
0	毛永昇	防旋螺钉没旋最长，外翻复位术后1年核磁显示股骨头缺血坏死，侧位片股骨头切出	37	男	24.16	低能量	无	右	III型	III型	85	76	50	II级复位	2	16	87.95	1.9	2.8	3	3	0	无	无	无	无	无
0	高美金		63	女	23.75	低能量	无	右	I型	II型	45	39	50	II级复位	1	14	93.95	2.9	4.3	5.1	5.1	1	有	无	无	有	无
0	刘莲珠		53	女	20.51	低能量	无	左	I型	II型	80	67	20	I级复位	0.43	15	97.95	0.2	1	1.3	1.31	0	无	无	无	无	无
0	陈秋玲	术后随访一年，股骨头一定程度塌陷	36	女	20.3125	低能量	无	左	I型	II型	35	28	20	II级复位	1	13	94.98	0.4	2.1	2.64	2.63	0	无	无	无	无	无
0	魏仁华		47	男	24.4	低能量	无	右	IV型	II型	40	29	10	II级复位	2	14	83.8	2.4	5.2	6.06	6.1	1	有	无	无	有	无
0	郑丰	术后1年取出内固定	57	男	24.15	高能量	无	右	I型	III型	50	42	50	II级复位	1.5	16	85.755	1	2.1	2.63	2.61	0	无	无	无	无	无
0	张明琴	术后6月X线片测量误差？	43	女	20.56	低能量	无	左	I型	II型	80	68	50	II级复位	0.29	15	94.8	1.1	3.8	4.72	4.7	0	无	无	无	无	无
0	方金风	皮质粉碎	56	男	24.2	高能量	无	左	IV型	III型	75	62	20	II级复位	1	15	89.845	1.5	5.9	9.69	9.7	1	有	无	无	有	无
0	王旭		50	男	23.8751	低能量	无	右	II型	II型	50	42	10	II级复位	0.43	15	89.815	0	1	2.3	2.3	0	无	无	无	无	无
0	呙林辉		47	男	25.89	低能量	无	右	II型	II型	40	28	20	I级复位	0.28	16	85.98	3	3.7	3.7	3.7	0	无	无	无	无	无
0	王锋		32	男	25	低能量	无	左	II型	II型	50	40	20	II级复位	1	15	81.95	3.6	3.8	3.9	3.9	0	无	无	无	无	无
0	林巧伟	内翻复位，愈合良好	25	男	25.74	低能量	无	左	II型	II型	100	112	30	II级复位	0.43	15	91.83	0.4	0.7	0.8	0.81	0	无	无	无	无	无
0	李兰芝	有坏死趋势	49	女	20.28	低能量	无	左	III型	I型	60	50	50	II级复位	1	16	86.98	0.8	1	1.12	1.12	0	无	无	无	无	无
1	余延进	术后3月出现髋内翻	61	男	23.39	低能量	有	左	II型	I型	60	48	50	II级复位	0.28	14	87.95	6	9.8	9.8	9.8	1	有	无	无	有	无
0	林顺莺	术后6月短缩，术后2年坏死全髋	53	女	20	低能量	无	右	IV型	I型	45	31	100	II级复位	0.57	13	91	2.5	3.8	5.1	5.12	1	有	无	无	有	无
0	林凤云		58	女	24.77	低能量	无	左	IV型	III型	60	57	50	I级复位	2	16	87.965	3.8	4.5	4.5	4.5	0	无	无	无	无	无
1	张维玉		63	女	18.7305	低能量	无	左	I型	II型	145	119	30	I级复位	0.28	14	91	1.5	8.2	8.87	8.88	1	有	无	无	有	无
0	陈秀金		62	女	27.01	低能量	无	左	II型	II型	45	46	50	II级复位	0.57	16	91.95	0	1.9	2	2	0	无	无	无	无	无
0	谢金莲		42	女	21.9	高能量	无	左	IV型	II型	40	51	20	II级复位	1	17	82.425	0	0	0	0.1	0	无	无	无	无	无
0	朱秀琴		58	女	24.03	高能量	无	左	I型	III型	50	58	20	II级复位	0.28	15	92.98	0.4	0.9	1.1	1.1	0	无	无	无	无	无
0	万发兰		58	女	19.8	高能量	无	左	I型	II型	55	42	80	I级复位	0.28	14	89.95	0.3	1.2	3.49	3.5	0	无	无	无	无	无
0	黄琴	术后15月，塌陷	55	女	20	低能量	无	左	I型	II型	60	19	20	II级复位	0.14	13	91.95	1.3	1.9	2.17	2.17	0	无	无	无	无	无
0	陈汉基		51	男	27.36	低能量	无	左	I型	III型	30	42	50	I级复位	0.57	14	85.95	0.2	1.2	1.8	1.8	0	无	无	无	无	无
0	林新旭		53	男	24.8016	低能量	无	左	IV型	III型	55	43	20	II级复位	1	17	89.95	2.1	3.8	4.2	4.21	0	无	无	无	无	无
0	张荣	扩钻扩到克氏针	50	男	23.11	低能量	无	右	I型	I型	80	69	50	I级复位	0.28	15	94.98	0.4	1.2	1.7	1.7	0	无	无	无	无	无
0	陈智勇		54	男	26.08	低能量	无	左	I型	III型	65	54	30	I级复位	0.43	14	89.98	3.6	4.5	4.84	4.85	0	无	无	无	无	无
0	江文帅		24	男	22.48	低能量	无	右	IV型	III型	125	115	30	II级复位	0.43	15	86.98	4.2	4.7	4.8	4.8	0	无	无	无	无	无
0	蔡林枝	抗旋钉未打到头	28	女	19.03	高能量	无	左	I型	II型	67	35	100	I级复位	0.14	13	94.8	0	0.5	0.8	0.78	0	无	无	无	无	无
0	方艳俏		62	女	20.03	低能量	无	右	I型	III型	38	66	10	I级复位	0.28	14	89.95	0.2	0.5	0.5	0.51	0	无	无	无	无	无
0	陈雪英		59	女	21.5	低能量	无	左	I型	III型	60	48	100	I级复位	0.57	15	92.98	1.2	3.1	3.7	3.7	0	无	无	无	无	无
0	李赛容		61	女	23.73	低能量	无	右	I型	II型	69	52	100	I级复位	0.14	14	94.98	1.5	2.3	2.8	2.78	0	无	无	无	无	无
0	陈书坤		53	男	22.9	高能量	有	右	IV型	I型	87	76	50	II级复位	1	14	91	0.2	1	1.24	1.24	0	无	无	无	无	无
0	王美祯		50	女	24.9	低能量	无	右	III型	III型	32	28	100	II级复位	0.57	15	91	2.5	2.9	3.1	3.11	0	无	无	无	无	无
0	蔡湘琳		49	女	22.84	低能量	无	右	I型	II型	55	48	50	I级复位	0.14	14	94.98	1.4	1.8	1.8	1.8	0	无	无	无	无	无
0	黄碧瑜		62	女	23.46	低能量	无	右	I型	III型	50	42	50	II级复位	0.14	13	89.815	0.2	0.7	0.8	0.8	0	无	无	无	无	无
0	俞风霞	无皮质粉碎	29	女	18.83	高能量	无	左	I型	III型	50	64	10	I级复位	0.28	14	94.8	0	0.4	0.5	0.51	0	无	无	无	无	无
0	卓小梅		52	女	22.4	低能量	无	右	I型	II型	40	29	30	II级复位		14	94.8	1.9	2.4	2.6	2.63	0	无	无	无	无	无
0	贺建民		61	男	22.4	低能量	无	左	I型	I型	122	59	20	I级复位		14	92.98	1.2	3.7	3.7	3.72	0	无	无	无	无	无
0	于艳华		39	女	21.6	低能量	无	左	II型	II型	55	38	50	II级复位		13	91	0	0.6	0.7	0.74	0	无	无	无	无	无
0	杨巧玉		55	女	24.3	低能量	无	左	II型	II型	110	75	50	II级复位		15	89.815	1	1.1	1.1	1.12	0	无	无	无	无	无

## Sheet: Sheet2
									Femoral neck shortening Group
	1		3.9	2	8.7	3.9	4.3	5.5	6.1	1	1.2	4.2	6.5	1.1	2.1	4.8	6.6	13.8	4.5	7.5	6.4	4	4.5	5.2	3.9	1.6	7	3.3	11.4	10.1	2.9	2.4	1.5	6	2.5	1.5
	3		4.5	5.3	10.1	6.9	10.3	12.4	9.8	3.7	4.9	7.8	10.8	4.1	4.9	5.9	10.7	13.9	9.8	14.2	9.9	6.2	5	8.6	8.9	7	9.2	7.5	13.1	13	4.3	5.2	5.9	9.8	3.8	8.2
	6		5.1	7.35	12.54	8.69	15.8	17.4	11.95	6.26	7	9.2	11.2	6.1	7.38	6.8	11.2	14.2	11.5	17.1	10.35	7.34	6.1	10.4	10.16	8.26	9.2	10.1	13.4	14.9	5.1	6.06	9.69	9.8	5.1	8.87
	12		5.08	7.34	12.54	8.7	15.8	17.4	11.95	6.29	7.04	9.21	11.18	6.11	7.4	6.78	11.2	14.21	11.51	17.1	10.37	7.34	6.12	10.4	10.15	8.25	9.2	10.11	13.41	14.9	5.1	6.1	9.7	9.8	5.12	8.88
									No Femoral neck shortening Group
	1		1.2	2.2	1.1	1.2	1.7	0.5	0.9	4	0.5	2.8	1.1	1.2	1.2	0.8	2.5	0.3	1.2	0.8	0.4	1.9	0.2	0.4	1	1.1	0	3	3.6	0.4	0.8	3.8	0	0	0.4	0.3	1.3	0.2	2.1	0.4	3.6	4.2	0	0.2	1.2	1.5	0.2	2.5	1.4
	3		3.1	4	2.5	3.8	3.7	2.9	3.2	4.6	3.1	3.9	2.4	2.7	2.1	1.2	4.1	1	2.1	2	1.1	2.8	1	2.1	2.1	3.8	1	3.7	3.8	0.7	1	4.5	1.9	0	0.9	1.2	1.9	1.2	3.8	1.2	4.5	4.7	0.5	0.5	3.1	2.3	1	2.9	1.8
	6		3.48	4	3.87	3.98	4.2	3.68	4.35	4.6	3.8	4.8	2.7	3.57	2.9	1.3	4.9	1.36	2.54	2.5	1.5	3	1.3	2.64	2.63	4.72	2.3	3.7	3.9	0.8	1.12	4.5	2	0	1.1	3.49	2.17	1.8	4.2	1.7	4.84	4.8	0.8	0.5	3.7	2.8	1.24	3.1	1.8
	12		3.47	4	3.87	9.99	4.21	3.68	4.34	4.6	3.78	4.81	2.7	3.58	2.9	1.3	4.89	1.36	2.54	2.5	1.5	3	1.31	2.63	2.61	4.7	2.3	3.7	3.9	0.81	1.12	4.5	2	0.1	1.1	3.5	2.17	1.8	4.21	1.7	4.85	4.8	0.78	0.51	3.7	2.78	1.24	3.11	1.8
Y	Femoral neck shorting （mm）
[truncated: 6 more columns]

## Sheet: Sheet1
皮质粉碎	Garden 分型	Pauwells 分型	术后复位情况(Garden指数)	股骨颈短缩
1	1	2	1	0
1	2	1	1	0
1	2	2	2	1
1	2	2	2	0
1	2	2	2	1
1	2	2	2	0
1	2	1	1	0
0	1	1	1	0
1	2	2	1	0
1	2	2	2	1
1	2	2	1	1
1	1	1	1	0
1	2	2	2	1
1	2	2	2	1
1	2	2	2	1		项目		赋值
0	2	1	1	0		组别	0皮质粉碎	0
0	1	2	1	0			皮质粉碎	1
1	2	1	1	0		pauwels	I/II型	1
1	2	2	1	1			III型	2
1	2	2	2	1		Garden分型	I型/II型	1
1	1	1	1	0			III型/IV型	2
1	2	2	1	1		术后复位情况	I型/II型	1
1	2	2	2	1			III型/IV型	2
1	2	2	1	0
1	2	2	2	1
1	2	1	1	1
1	2	1	2	1
1	2	2	1	0
1	2	2	1	1
1	2	2	1	0
1	2	2	1	1
1	2	2	1	1
1	2	2	2	1
1	2	2	1	1
1	2	1	2	1
1	1	2	1	0
1	2	2	1	1
1	2	2	1	1
1	2	2	2	1
1	2	2	1	0
1	2	2	2	1
1	2	1	1	1
1	2	2	1	1
1	2	2	1	1
1	2	2	2	1
1	2	2	1	0
0	1	1	1	0
0	2	2	1	0
0	1	1	1	1		方程中的变量
0	1	1	1	0				B	标准误差	瓦尔德	自由度	显著性	Exp(B)	EXP(B) 的 95% 置信区间
0	1	1	1	0										下限	上限
0	2	1	1	1		步骤 1a	皮质粉碎(1)	1.77598	0.732723	5.87484	1	0.0153588	5.90606	1.40476	24.8309
0	1	2	1	0			Garden 分型(1)	1.7235	0.798727	4.65614	1	0.0309428	5.6041	1.17119	26.8154
0	1	1	1	0			Pauwells 分型(1)	-0.439089	0.706913	0.38581	1	0.53451	0.644623	0.16128	2.57651
0	2	2	1	1			术后复位情况(Garden指数)(1)	1.70077	0.86278	3.88588	1	0.0486938	5.47814	1.0098	29.7189
0	1	1	1	0			常量	-2.7907	0.697517	16.0073	1	6.30993e-05	0.0613781
0	1	1	1	0		a. 在步骤 1 输入的变量：皮质粉碎, Garden 分型, Pauwells 分型, 术后复位情况(Garden指数)。
0	1	1	1	0
0	1	1	1	0
0	2	1	1	0
1	1	1	1	1
0	2	1	1	1
1	2	2	1	0
1	1	1	1	1
0	1	1	1	0
0	2	1	1	0
0	1	2	1	0
0	1	1	1	0
0	1	1	1	0
0	1	2	1	0
0	2	2	1	0
0	1	1	1	0
0	1	2	1	0
0	2	2	1	0
0	1	1	1	0
0	1	2	1	0
0	1	2	1	0
0	1	1	1	0
0	2	1	1	0
0	2	2	1	0
0	1	1	1	0
0	1	2	1	0
0	1	2	1	0
0	1	1	1	0
0	1	1	1	0
0	1	1	1	0
0	1	1	1	0

## Sheet: Sheet3
3.47	5.08
4	7.34
3.87	12.54
9.99	8.7
4.21	15.8
3.68	17.4
4.34	11.95
4.6	6.29
3.78	7.04
4.81	9.21
2.7	11.18
3.58	6.11
2.9	7.4
1.3	6.78
4.89	11.2
1.36	14.21
2.54	11.51
2.5	17.1
1.5	10.37
3	7.34
1.31	6.12
2.63	10.4
2.61	10.15
4.7	8.25
2.3	9.2
3.7	10.11
3.9	13.41
0.81	14.9
1.12	5.1
4.5	6.1
2	9.7
0.1	9.8
1.1	5.12
3.5	8.88
2.17
1.8
4.21
1.7
4.85
4.8
0.78
0.51
3.7
2.78
1.24
3.11
1.8
0.8
0.51
2.63
3.72
0.74
1.12
